# Supplementary material for: Alcohol-attributed disease burden and formal alcohol policies in the Nordic countries (1990–2019): an analysis using the Global Burden of Disease Study 2019
Source: Eur J Public Health. 2024 Dec 2;35(1):52–9. doi: 10.1093/eurpub/ckae195 (PMC11832136; doi:10.1093/eurpub/ckae195)
Supplement: ckae195_Supplementary_Data [file ckae195_supplementary_data.zip]

Archive with 3 entries (2 files):
- ckae195_Supplementary_Data/
- ckae195_Supplementary_Data/ejph-2024-06-om-0359-File006.docx
- ckae195_Supplementary_Data/ejph-2024-06-om-0359-File007.xlsx
