# Supplementary material for: Alcohol-attributed disease burden and formal alcohol policies in the Nordic countries (1990–2019): an analysis using the Global Burden of Disease Study 2019
Source: Eur J Public Health. 2024 Dec 2;35(1):52–9. doi: 10.1093/eurpub/ckae195 (PMC11832136; doi:10.1093/eurpub/ckae195)
Supplement: ckae195_Supplementary_Data [file ckae195_supplementary_data.zip › ckae195_Supplementary_Data/ejph-2024-06-om-0359-File007.xlsx]

## Sheet: Legend
Supplement III - Per country BtG-M scores

## Sheet: Norway
Norway	Answer/score	1990	1991	1992	1993	1994	1995	1996	1997	1998	1999	2000	2001	2002	2003	2004	2005	2006	2007	2008	2009	2010	2011	2012	2013	2014	2015	2016	2017	2018	2019
Control of production and wholesale of alcohol; State monopoly for the production or wholesale of:	Beer (.5 p) Wine (.5 p) Spirits (1 p)	2	2	2	2	2	2	0	0	0	0	0	0	0	0	0	0	0	0	0	0	0	0	0	0	0	0	0	0	0	0
	Point total -/2	2	2	2	2	2	2	0	0	0	0	0	0	0	0	0	0	0	0	0	0	0	0	0	0	0	0	0	0	0	0
Control of distribution; State monopoly for off-premise sale of:	Beer (1 p) Wine (1 p) Spirits (2 p)	3	3	3	3	3	3	3	3	3	3	3	3	3	3	3	3	3	3	3	3	3	3	3	3	3	3	3	3	3	3
Control of distribution; No state monopoly, but restrictive license system for off-premise sales of:	Beer (.5 p) Wine (.5 p) Spirits (1 p)	0.5	0.5	0.5	0.5	0.5	0.5	0.5	0.5	0.5	0.5	0.5	0.5	0.5	0.5	0.5	0.5	0.5	0.5	0.5	0.5	0.5	0.5	0.5	0.5	0.5	0.5	0.5	0.5	0.5	0.5
Control of distribution; Special permenant restrictions on (off-premise):	Yes, sale days (1 p) Yes, sale hours (1 p)	2	2	2	2	2	2	2	2	2	2	2	2	2	2	2	2	2	2	2	2	2	2	2	2	2	2	2	2	2	2
Control of distribution; Other special permanent restrictions on places of sale for off-premise sales	Yes (1 p)	1	1	1	1	1	1	1	1	1	1	1	1	1	1	1	1	1	1	1	1	1	1	1	1	1	1	1	1	1	1
Control of distribution; Special permenant restrictions on (on-premise):	Yes, sale days (1 p) Yes, sale hours (1 p)	2	2	2	2	2	2	2	1	1	1	1	1	1	1	1	1	1	1	1	1	1	1	1	1	1	1	1	1	1	1
Control of distribution; Other special permanent restrictions on places of sale for on-premise sales	Yes (1 p)	1	1	1	1	1	1	1	1	1	1	1	1	1	1	1	1	1	1	1	1	1	1	1	1	1	1	1	1	1	1
	Point total -/10	9.5	9.5	9.5	9.5	9.5	9.5	9.5	8.5	8.5	8.5	8.5	8.5	8.5	8.5	8.5	8.5	8.5	8.5	8.5	8.5	8.5	8.5	8.5	8.5	8.5	8.5	8.5	8.5	8.5	8.5
Personal Control; Legal age limit for on-premise sales at least: added younger age group to account for changes in earlier years	20 for some alcoholic beverages (2 p) 18 for some alcoholic beverages (1 p) 16 for some alcoholic beverages (.5 p)	2	2	2	2	2	2	2	2	2	2	2	2	2	2	2	2	2	2	2	2	2	2	2	2	2	2	2	2	2	2
Personal Control; Legal age limit for off-premise sales at least: added younger age group to account for changes in earlier years	20 for some alcoholic beverages (2 p) 18 for some alcoholic beverages (1 p) 16 for some alcoholic beverages (.5 p)	2	2	2	2	2	2	2	2	2	2	2	2	2	2	2	2	2	2	2	2	2	2	2	2	2	2	2	2	2	2
	Point total -/4	4	4	4	4	4	4	4	4	4	4	4	4	4	4	4	4	4	4	4	4	4	4	4	4	4	4	4	4	4	4
Control of marketing, restrictions; Ban on all national alcohol advertising and sponsonship	Yes (3 p)	3	3	3	3	3	3	3	3	3	3	3	3	3	3	3	3	3	3	3	3	3	3	3	3	3	3	3	3	3	3
Control of marketing, restrictions; Ban on national alcohol advertisement for some alcoholic beverages	Yes (2 p)	0	0	0	0	0	0	0	0	0	0	0	0	0	0	0	0	0	0	0	0	0	0	0	0	0	0	0	0	0	0
Control of marketing, restrictions; Statutory control on national alcohol advertising for some alcoholic beverages	Yes (1 p)	0	0	0	0	0	0	0	0	0	0	0	0	0	0	0	0	0	0	0	0	0	0	0	0	0	0	0	0	0	0
	Point total -/3	3	3	3	3	3	3	3	3	3	3	3	3	3	3	3	3	3	3	3	3	3	3	3	3	3	3	3	3	3	3
Social and environmental controls; Drunk driving (BAC limit)	<0.05 (4 p) 0.05%(2 p) 0.08% (1 p)	2	2	2	2	2	2	2	2	2	2	4	4	4	4	4	4	4	4	4	4	4	4	4	4	4	4	4	4	4	4
	Point total -/4	2	2	2	2	2	2	2	2	2	2	4	4	4	4	4	4	4	4	4	4	4	4	4	4	4	4	4	4	4	4
Public policy; National alcohol prevention or education programme	Yes (1 p)	0	0	0	0	0	0	0	1	1	1	1	1	1	1	1	1	1	1	1	1	1	1	1	1	1	1	1	1	1	1
	Point total -/1	0	0	0	0	0	0	0	1	1	1	1	1	1	1	1	1	1	1	1	1	1	1	1	1	1	1	1	1	1	1
Alcohol taxation; Excise duty on strong alcohol (spirits) beverages per hectolitre of 100% alcohol	$1750 - $2900 (0.5) $2901 - $3190 (1) $3191 - $5100 (1.5) $5101 - $5550 (2) $5551 - $6200 (2.5) $6201 - $7000 (3) $7001 - $7800 (3.5) > $7801 (4)	3	3	3	3	3	3	3	3.5	3.5	3.5	3.5	3.5	3	2.5	2.5	2.5	3	3	3	3	3	3.5	3.5	3.5	3.5	3.5	3.5	3.5	4	4
Alcohol taxation; Excise duty on intermediate products, hectolitre of finished product	$111 - $160 (0.5) $161 - $477 (1) $478 - $533 (1.5) $534 - $700 (2) $701 - $790 (2.5) $791 - $900 (3) $901 - $1310 (3.5) > $1311 (4)	3.5	3.5	3.5	3.5	3.5	3.5	3.5	3.5	2.5	2	2.5	2.5	2	2	2.5	2.5	2.5	2.5	2.5	2.5	3	3	3	3	3	3	3	3	3.5	3.5
Alcohol taxation; Excise duty on beer, hectolitre of finished product	$71 - $100 (0.5) $101 - $232 (1) $233 - $282 (1.5) $283 - $300 (2) $301 - $415 (2.5) $416 - $550 (3) $551 - $700 (3.5) > $701 (4)	2.5	2.5	2.5	2.5	3	2.5	3	3	3	3	3	3	3	3	3	3	3	3	3	3	3	3.5	3.5	3.5	3.5	3.5	3.5	3.5	3.5	3.5
Alcohol taxation; Excise duty on beer, hectolitre of finished product	$5 - $7 (0.5) $8 - $15 (1) $16 - $22 (1.5) $23 - $28 (2) $29 - $57 (2.5) $58 - $83 (3) $84 - $172 (3.5) > $173 (4)	3.5	3.5	3.5	3.5	3.5	3.5	3.5	3.5	3.5	3.5	4	4	3.5	3.5	4	4	4	4	4	4	4	4	4	4	4	4	4	4	4	4
	Total points -/16	12.5	12.5	12.5	12.5	13	12.5	13	13.5	12.5	12	13	13	11.5	11	12	12	12.5	12.5	12.5	12.5	13	14	14	14	14	14	14	14	15	15
Total score	-/40	33	33	33	33	33.5	33	31.5	32	31	30.5	33.5	33.5	32	31.5	32.5	32.5	33	33	33	33	33.5	34.5	34.5	34.5	34.5	34.5	34.5	34.5	35.5	35.5

## Sheet: Sweden
Sweden	Answer/score	1990	1991	1992	1993	1994	1995	1996	1997	1998	1999	2000	2001	2002	2003	2004	2005	2006	2007	2008	2009	2010	2011	2012	2013	2014	2015	2016	2017	2018	2019
Control of production and wholesale of alcohol; State monopoly for the production or wholesale of:	Beer (.5 p) Wine (.5 p) Spirits (1 p)	2	2	2	2	2	0	0	0	0	0	0	0	0	0	0	0	0	0	0	0	0	0	0	0	0	0	0	0	0	0
	Point total -/2	2	2	2	2	2	0	0	0	0	0	0	0	0	0	0	0	0	0	0	0	0	0	0	0	0	0	0	0	0	0
Control of distribution; State monopoly for off-premise sale of:	Beer (1 p) Wine (1 p) Spirits (2 p)	4	4	4	4	4	4	4	4	4	4	4	4	4	4	4	4	4	4	4	4	4	4	4	4	4	4	4	4	4	4
Control of distribution; No state monopoly, but restrictive license system for off-premise sales of:	Beer (.5 p) Wine (.5 p) Spirits (1 p)	0	0	0	0	0	0	0	0	0	0	0	0	0	0	0	0	0	0	0	0	0	0	0	0	0	0	0	0	0	0
Control of distribution; Special permenant restrictions on (off-premise):	Yes, sale days (1 p) Yes, sale hours (1 p)	2	2	2	2	2	2	2	2	2	2	2	2	2	2	2	2	2	2	2	2	2	2	2	2	2	2	2	2	2	2
Control of distribution; Other special permanent restrictions on places of sale for off-premise sales	Yes (1 p)	1	1	1	1	1	1	1	1	1	1	1	1	1	1	1	1	1	1	1	1	1	1	1	1	1	1	1	1	1	1
Control of distribution; Special permenant restrictions on (on-premise):	Yes, sale days (1 p) Yes, sale hours (1 p)	1	1	1	1	1	1	1	1	1	1	1	1	1	1	1	1	1	1	1	1	1	1	1	1	1	1	1	1	1	1
Control of distribution; Other special permanent restrictions on places of sale for on-premise sales	Yes (1 p)	1	1	1	1	1	1	1	1	1	1	1	1	1	1	1	1	1	1	1	1	1	1	1	1	1	1	1	1	1	1
	Point total -/10	9	9	9	9	9	9	9	9	9	9	9	9	9	9	9	9	9	9	9	9	9	9	9	9	9	9	9	9	9	9
Personal Control; Legal age limit for on-premise sales at least: added younger age group to account for changes in earlier years	20 for some alcoholic beverages (2 p) 18 for some alcoholic beverages (1 p) 16 for some alcoholic beverages (.5 p)	1	1	1	1	1	1	1	1	1	1	1	1	1	1	1	1	1	1	1	1	1	1	1	1	1	1	1	1	1	1
Personal Control; Legal age limit for off-premise sales at least: added younger age group to account for changes in earlier years	20 for some alcoholic beverages (2 p) 18 for some alcoholic beverages (1 p) 16 for some alcoholic beverages (.5 p)	2	2	2	2	2	2	2	2	2	2	2	2	2	2	2	2	2	2	2	2	2	2	2	2	2	2	2	2	2	2
	Point total -/4	3	3	3	3	3	3	3	3	3	3	3	3	3	3	3	3	3	3	3	3	3	3	3	3	3	3	3	3	3	3
Control of marketing, restrictions; Ban on all national alcohol advertising and sponsonship	Yes (3 p)	3	3	3	3	3	3	3	3	3	3	3	3	3	0	0	0	0	0	0	0	0	0	0	0	0	0	0	0	0	0
Control of marketing, restrictions; Ban on national alcohol advertisement for some alcoholic beverages	Yes (2 p)	0	0	0	0	0	0	0	0	0	0	0	0	0	2	2	2	2	2	2	2	2	2	2	2	2	2	2	2	2	2
Control of marketing, restrictions; Statutory control on national alcohol advertising for some alcoholic beverages	Yes (1 p)	0	0	0	0	0	0	0	0	0	0	0	0	0	0	0	0	0	0	0	0	0	0	0	0	0	0	0	0	0	0
	Point total -/3	3	3	3	3	3	3	3	3	3	3	3	3	3	2	2	2	2	2	2	2	2	2	2	2	2	2	2	2	2	2
Social and environmental controls; Drunk driving (BAC limit)	<0.05 (4 p) 0.05%(2 p) 0.08% (1 p)	4	4	4	4	4	4	4	4	4	4	4	4	4	4	4	4	4	4	4	4	4	4	4	4	4	4	4	4	4	4
	Point total -/4	4	4	4	4	4	4	4	4	4	4	4	4	4	4	4	4	4	4	4	4	4	4	4	4	4	4	4	4	4	4
Public policy; National alcohol prevention or education programme	Yes (1 p)	1	1	1	1	1	1	1	1	1	1	1	1	1	1	1	1	1	1	1	1	1	1	1	1	1	1	1	1	1	1
	Point total -/1	1	1	1	1	1	1	1	1	1	1	1	1	1	1	1	1	1	1	1	1	1	1	1	1	1	1	1	1	1	1
Alcohol taxation; Excise duty on strong alcohol (spirits) beverages per hectolitre of 100% alcohol	$1750 - $2900 (0.5) $2901 - $3190 (1) $3191 - $5100 (1.5) $5101 - $5550 (2) $5551 - $6200 (2.5) $6201 - $7000 (3) $7001 - $7800 (3.5) > $7801 (4)	1	1	1	1	1	1.5	2	2	2	2	2	2	2	2	2	2	2	2.5	2.5	2.5	2.5	2.5	2.5	2.5	2.5	2.5	2.5	2.5	2.5	2.5
Alcohol taxation; Excise duty on intermediate products, hectolitre of finished product	$111 - $160 (0.5) $161 - $477 (1) $478 - $533 (1.5) $534 - $700 (2) $701 - $790 (2.5) $791 - $900 (3) $901 - $1310 (3.5) > $1311 (4)	2	1.5	2	2	2	2	2	2	2	2	2	2	2	2	2	2	2	2	2	2	2	2	2	2	2	2	2	2	2	2
Alcohol taxation; Excise duty on beer, hectolitre of finished product	$71 - $100 (0.5) $101 - $232 (1) $233 - $282 (1.5) $283 - $300 (2) $301 - $415 (2.5) $416 - $550 (3) $551 - $700 (3.5) > $701 (4)	2.5	2	2.5	2.5	2.5	1.5	2	2	2	2	2	2	1.5	1	1.5	1	1.5	1.5	1.5	1.5	1.5	1.5	1.5	1.5	1.5	2	2	2	2	2
Alcohol taxation; Excise duty on beer, hectolitre of finished product	$5 - $7 (0.5) $8 - $15 (1) $16 - $22 (1.5) $23 - $28 (2) $29 - $57 (2.5) $58 - $83 (3) $84 - $172 (3.5) > $173 (4)	2.5	2	2	2	2	2	2	1	1	1	1.5	1	1	1	1	1	1.5	1.5	1.5	1.5	1.5	1.5	1.5	1.5	1.5	1.5	1.5	1.5	1.5	2
	Total points -/16	8	6.5	7.5	7.5	7.5	7	8	7	7	7	7.5	7	6.5	6	6.5	6	7	7.5	7.5	7.5	7.5	7.5	7.5	7.5	7.5	8	8	8	8	8.5
Total score	-/40	30	28.5	29.5	29.5	29.5	27	28	27	27	27	27.5	27	26.5	25	25.5	25	26	26.5	26.5	26.5	26.5	26.5	26.5	26.5	26.5	27	27	27	27	27.5

## Sheet: Iceland
Iceland	Answer/score	1990	1991	1992	1993	1994	1995	1996	1997	1998	1999	2000	2001	2002	2003	2004	2005	2006	2007	2008	2009	2010	2011	2012	2013	2014	2015	2016	2017	2018	2019
Control of production and wholesale of alcohol; State monopoly for the production or wholesale of:	Beer (.5 p) Wine (.5 p) Spirits (1 p)	2	2	2	2	2	2	0	0	0	0	0	0	0	0	0	0	0	0	0	0	0	0	0	0	0	0	0	0	0	0
	Point total -/2	2	2	2	2	2	2	0	0	0	0	0	0	0	0	0	0	0	0	0	0	0	0	0	0	0	0	0	0	0	0
Control of distribution; State monopoly for off-premise sale of:	Beer (1 p) Wine (1 p) Spirits (2 p)	4	4	4	4	4	4	4	4	4	4	4	4	4	4	4	4	4	4	4	4	4	4	4	4	4	4	4	4	4	4
Control of distribution; No state monopoly, but restrictive license system for off-premise sales of:	Beer (.5 p) Wine (.5 p) Spirits (1 p)	0	0	0	0	0	0	0	0	0	0	0	0	0	0	0	0	0	0	0	0	0	0	0	0	0	0	0	0	0	0
Control of distribution; Special permenant restrictions on (off-premise):	Yes, sale days (1 p) Yes, sale hours (1 p)	2	2	2	2	2	2	2	2	2	2	2	2	2	2	2	2	2	2	2	2	2	2	2	2	2	2	2	2	2	2
Control of distribution; Other special permanent restrictions on places of sale for off-premise sales	Yes (1 p)	1	1	1	1	1	1	1	1	1	1	1	1	1	1	1	1	1	1	1	1	1	1	1	1	1	1	1	1	1	1
Control of distribution; Special permenant restrictions on (on-premise):	Yes, sale days (1 p) Yes, sale hours (1 p)	1	1	1	1	1	1	1	1	1	1	1	1	1	1	1	1	1	1	1	1	1	1	1	1	1	1	1	1	1	1
Control of distribution; Other special permanent restrictions on places of sale for on-premise sales	Yes (1 p)	1	1	1	1	1	1	1	1	1	1	1	1	1	1	1	1	1	1	1	1	1	1	1	1	1	1	1	1	1	1
	Point total -/10	9	9	9	9	9	9	9	9	9	9	9	9	9	9	9	9	9	9	9	9	9	9	9	9	9	9	9	9	9	9
Personal Control; Legal age limit for on-premise sales at least: added younger age group to account for changes in earlier years	20 for some alcoholic beverages (2 p) 18 for some alcoholic beverages (1 p) 16 for some alcoholic beverages (.5 p)	2	2	2	2	2	2	2	2	2	2	2	2	2	2	2	2	2	2	2	2	2	2	2	2	2	2	2	2	2	2
Personal Control; Legal age limit for off-premise sales at least: added younger age group to account for changes in earlier years	20 for some alcoholic beverages (2 p) 18 for some alcoholic beverages (1 p) 16 for some alcoholic beverages (.5 p)	2	2	2	2	2	2	2	2	2	2	2	2	2	2	2	2	2	2	2	2	2	2	2	2	2	2	2	2	2	2
	Point total -/4	4	4	4	4	4	4	4	4	4	4	4	4	4	4	4	4	4	4	4	4	4	4	4	4	4	4	4	4	4	4
Control of marketing, restrictions; Ban on all national alcohol advertising and sponsonship	Yes (3 p)	3	3	3	3	3	3	3	3	3	3	3	3	3	3	3	3	3	3	3	3	3	3	3	3	3	3	3	3	3	3
Control of marketing, restrictions; Ban on national alcohol advertisement for some alcoholic beverages	Yes (2 p)	0	0	0	0	0	0	0	0	0	0	0	0	0	0	0	0	0	0	0	0	0	0	0	0	0	0	0	0	0	0
Control of marketing, restrictions; Statutory control on national alcohol advertising for some alcoholic beverages	Yes (1 p)	0	0	0	0	0	0	0	0	0	0	0	0	0	0	0	0	0	0	0	0	0	0	0	0	0	0	0	0	0	0
	Point total -/3	3	3	3	3	3	3	3	3	3	3	3	3	3	3	3	3	3	3	3	3	3	3	3	3	3	3	3	3	3	3
Social and environmental controls; Drunk driving (BAC limit)	<0.05 (4 p) 0.05%(2 p) 0.08% (1 p)	2	2	2	2	2	2	2	2	2	2	2	2	2	2	2	2	2	2	2	2	2	2	2	2	2	2	2	2	2	4
	Point total -/4	2	2	2	2	2	2	2	2	2	2	2	2	2	2	2	2	2	2	2	2	2	2	2	2	2	2	2	2	2	4
Public policy; National alcohol prevention or education programme	Yes (1 p)	1	1	1	1	1	1	1	1	1	1	1	1	1	1	1	1	1	1	1	1	1	1	1	1	1	1	1	1	1	1
	Point total -/1	1	1	1	1	1	1	1	1	1	1	1	1	1	1	1	1	1	1	1	1	1	1	1	1	1	1	1	1	1	1
Alcohol taxation; Excise duty on strong alcohol (spirits) beverages per hectolitre of 100% alcohol	$1750 - $2900 (0.5) $2901 - $3190 (1) $3191 - $5100 (1.5) $5101 - $5550 (2) $5551 - $6200 (2.5) $6201 - $7000 (3) $7001 - $7800 (3.5) > $7801 (4)	4	4	4	4	4	4	4	4	3.5	3.5	3	3	3	3.5	3.5	3.5	3	3	2.5	3	3.5	3.5	4	4	4	4	4	4	4	4
Alcohol taxation; Excise duty on intermediate products, hectolitre of finished product	$111 - $160 (0.5) $161 - $477 (1) $478 - $533 (1.5) $534 - $700 (2) $701 - $790 (2.5) $791 - $900 (3) $901 - $1310 (3.5) > $1311 (4)	4	4	4	4	4	4	4	4	4	3.5	3.5	3.5	3.5	3.5	3.5	4	3.5	3.5	3.5	3.5	4	4	4	4	4	4	4	4	4	4
Alcohol taxation; Excise duty on beer, hectolitre of finished product	$71 - $100 (0.5) $101 - $232 (1) $233 - $282 (1.5) $283 - $300 (2) $301 - $415 (2.5) $416 - $550 (3) $551 - $700 (3.5) > $701 (4)	4	4	4	4	4	4	4	4	4	4	4	4	3.5	3.5	3.5	3.5	3.5	3.5	3.5	3.5	3.5	3.5	4	4	4	4	4	4	4	4
Alcohol taxation; Excise duty on beer, hectolitre of finished product	$5 - $7 (0.5) $8 - $15 (1) $16 - $22 (1.5) $23 - $28 (2) $29 - $57 (2.5) $58 - $83 (3) $84 - $172 (3.5) > $173 (4)	3.5	3.5	3.5	3.5	3.5	3	3	3	3	3	3	3	3	3	3	3	2.5	2.5	2.5	2.5	3	3	3	3	3	3	3	3.5	3.5	3.5
	Total points -/16	15.5	15.5	15.5	15.5	15.5	15	15	15	14.5	14	13.5	13.5	13	13.5	13.5	14	12.5	12.5	12	12.5	14	14	15	15	15	15	15	15.5	15.5	15.5
Total score	-/40	36.5	36.5	36.5	36.5	36.5	36	34	34	33.5	33	32.5	32.5	32	32.5	32.5	33	31.5	31.5	31	31.5	33	33	34	34	34	34	34	34.5	34.5	36.5

## Sheet: Finland
Finland	Answer/score	1990	1991	1992	1993	1994	1995	1996	1997	1998	1999	2000	2001	2002	2003	2004	2005	2006	2007	2008	2009	2010	2011	2012	2013	2014	2015	2016	2017	2018	2019
Control of production and wholesale of alcohol; State monopoly for the production or wholesale of:	Beer (.5 p) Wine (.5 p) Spirits (1 p)	2	2	2	2	2	0	0	0	0	0	0	0	0	0	0	0	0	0	0	0	0	0	0	0	0	0	0	0	0	0
	Point total -/2	2	2	2	2	2	0	0	0	0	0	0	0	0	0	0	0	0	0	0	0	0	0	0	0	0	0	0	0	0	0
Control of distribution; State monopoly for off-premise sale of:	Beer (1 p) Wine (1 p) Spirits (2 p)	4	4	4	4	4	3	3	3	3	3	3	3	3	3	3	3	3	3	3	3	3	3	3	3	3	3	3	3	3	3
Control of distribution; No state monopoly, but restrictive license system for off-premise sales of:	Beer (.5 p) Wine (.5 p) Spirits (1 p)	0	0	0	0	0	0.5	0.5	0.5	0.5	0.5	0.5	0.5	0.5	0.5	0.5	0.5	0.5	0.5	0.5	0.5	0.5	0.5	0.5	0.5	0.5	0.5	0.5	0.5	0.5	0.5
Control of distribution; Special permenant restrictions on (off-premise):	Yes, sale days (1 p) Yes, sale hours (1 p)	2	2	2	2	2	2	2	2	2	2	2	2	2	2	2	2	2	2	2	2	2	2	2	2	2	2	2	2	2	2
Control of distribution; Other special permanent restrictions on places of sale for off-premise sales	Yes (1 p)	1	1	1	1	1	1	1	1	1	1	1	1	1	1	1	1	1	1	1	1	1	1	1	1	1	1	1	1	1	1
Control of distribution; Special permenant restrictions on (on-premise):	Yes, sale days (1 p) Yes, sale hours (1 p)	1	1	1	1	1	1	1	1	1	1	1	1	1	1	1	1	1	1	1	1	1	1	1	1	1	1	1	1	1	1
Control of distribution; Other special permanent restrictions on places of sale for on-premise sales	Yes (1 p)	1	1	1	1	1	1	1	1	1	1	1	1	1	1	1	1	1	1	1	1	1	1	1	1	1	1	1	1	1	1
	Point total -/10	9	9	9	9	9	8.5	8.5	8.5	8.5	8.5	8.5	8.5	8.5	8.5	8.5	8.5	8.5	8.5	8.5	8.5	8.5	8.5	8.5	8.5	8.5	8.5	8.5	8.5	8.5	8.5
Personal Control; Legal age limit for on-premise sales at least: added younger age group to account for changes in earlier years	20 for some alcoholic beverages (2 p) 18 for some alcoholic beverages (1 p) 16 for some alcoholic beverages (.5 p)	1	1	1	1	1	1	1	1	1	1	1	1	1	1	1	1	1	1	1	1	1	1	1	1	1	1	1	1	1	1
Personal Control; Legal age limit for off-premise sales at least: added younger age group to account for changes in earlier years	20 for some alcoholic beverages (2 p) 18 for some alcoholic beverages (1 p) 16 for some alcoholic beverages (.5 p)	2	2	2	2	2	2	2	2	2	2	2	2	2	2	2	2	2	2	2	2	2	2	2	2	2	2	2	2	2	2
	Point total -/4	3	3	3	3	3	3	3	3	3	3	3	3	3	3	3	3	3	3	3	3	3	3	3	3	3	3	3	3	3	3
Control of marketing, restrictions; Ban on all national alcohol advertising and sponsonship	Yes (3 p)	3	3	3	3	3	0	0	0	0	0	0	0	0	0	0	0	0	0	0	0	0	0	0	0	0	0	0	0	0	0
Control of marketing, restrictions; Ban on national alcohol advertisement for some alcoholic beverages	Yes (2 p)	0	0	0	0	0	2	2	2	2	2	2	2	2	2	2	2	2	2	2	2	2	2	2	2	2	2	2	2	2	2
Control of marketing, restrictions; Statutory control on national alcohol advertising for some alcoholic beverages	Yes (1 p)	0	0	0	0	0	0	0	0	0	0	0	0	0	0	0	0	0	0	0	0	0	0	0	0	0	0	0	0	0	0
	Point total -/3	3	3	3	3	3	2	2	2	2	2	2	2	2	2	2	2	2	2	2	2	2	2	2	2	2	2	2	2	2	2
Social and environmental controls; Drunk driving (BAC limit)	<0.05 (4 p) 0.05%(2 p) 0.08% (1 p)	2	2	2	2	2	2	2	2	2	2	2	2	2	2	2	2	2	2	2	2	2	2	2	2	2	2	2	2	2	2
	Point total -/4	2	2	2	2	2	2	2	2	2	2	2	2	2	2	2	2	2	2	2	2	2	2	2	2	2	2	2	2	2	2
Public policy; National alcohol prevention or education programme	Yes (1 p)	1	1	1	1	1	1	1	1	1	1	1	1	1	1	1	1	1	1	1	1	1	1	1	1	1	1	1	1	1	1
	Point total -/1	1	1	1	1	1	1	1	1	1	1	1	1	1	1	1	1	1	1	1	1	1	1	1	1	1	1	1	1	1	1
Alcohol taxation; Excise duty on strong alcohol (spirits) beverages per hectolitre of 100% alcohol	$1750 - $2900 (0.5) $2901 - $3190 (1) $3191 - $5100 (1.5) $5101 - $5550 (2) $5551 - $6200 (2.5) $6201 - $7000 (3) $7001 - $7800 (3.5) > $7801 (4)	1.5	1.5	2	2	2	1.5	2	2	2	1.5	2	1.5	1.5	1.5	1	0.5	1	1	1.5	1.5	1.5	1.5	1.5	1.5	1.5	1.5	2	2	2.5	2.5
Alcohol taxation; Excise duty on intermediate products, hectolitre of finished product	$111 - $160 (0.5) $161 - $477 (1) $478 - $533 (1.5) $534 - $700 (2) $701 - $790 (2.5) $791 - $900 (3) $901 - $1310 (3.5) > $1311 (4)	3	3	3	3	3	3	3	3	2.5	2.5	2.5	2.5	2.5	2.5	1	1	1	1	1.5	2	2	2	2	2	2.5	2.5	2.5	2.5	3	3
Alcohol taxation; Excise duty on beer, hectolitre of finished product	$71 - $100 (0.5) $101 - $232 (1) $233 - $282 (1.5) $283 - $300 (2) $301 - $415 (2.5) $416 - $550 (3) $551 - $700 (3.5) > $701 (4)	1.5	2	2	2	2	2	2.5	2	1.5	1.5	1.5	1.5	1.5	1.5	1	1	1	1	1.5	2	2.5	2.5	2.5	2.5	2.5	2.5	2.5	2.5	3	3
Alcohol taxation; Excise duty on beer, hectolitre of finished product	$5 - $7 (0.5) $8 - $15 (1) $16 - $22 (1.5) $23 - $28 (2) $29 - $57 (2.5) $58 - $83 (3) $84 - $172 (3.5) > $173 (4)	2	2	2.5	2.5	2.5	2	2.5	2.5	2.5	2	2.5	2	2	2	1.5	1.5	1.5	1.5	2	2	2	2	2.5	2.5	2.5	2.5	2.5	2.5	2.5	2.5
	Total points -/16	8	8.5	9.5	9.5	9.5	8.5	10	9.5	8.5	7.5	8.5	7.5	7.5	7.5	4.5	4	4.5	4.5	6.5	7.5	8	8	8.5	8.5	9	9	9.5	9.5	11	11
Total score	-/40	28	28.5	29.5	29.5	29.5	25	26.5	26	25	24	25	24	24	24	21	20.5	21	21	23	24	24.5	24.5	25	25	25.5	25.5	26	26	27.5	27.5

## Sheet: Denmark
Denmark	Answer/score	1990	1991	1992	1993	1994	1995	1996	1997	1998	1999	2000	2001	2002	2003	2004	2005	2006	2007	2008	2009	2010	2011	2012	2013	2014	2015	2016	2017	2018	2019
Control of production and wholesale of alcohol; State monopoly for the production or wholesale of:	Beer (.5 p) Wine (.5 p) Spirits (1 p)	0	0	0	0	0	0	0	0	0	0	0	0	0	0	0	0	0	0	0	0	0	0	0	0	0	0	0	0	0	0
	Point total -/2	0	0	0	0	0	0	0	0	0	0	0	0	0	0	0	0	0	0	0	0	0	0	0	0	0	0	0	0	0	0
Control of distribution; State monopoly for off-premise sale of:	Beer (1 p) Wine (1 p) Spirits (2 p)	0	0	0	0	0	0	0	0	0	0	0	0	0	0	0	0	0	0	0	0	0	0	0	0	0	0	0	0	0	0
Control of distribution; No state monopoly, but restrictive license system for off-premise sales of:	Beer (.5 p) Wine (.5 p) Spirits (1 p)	0	0	0	0	0	0	0	0	0	0	0	0	0	0	0	0	0	0	0	0	0	0	0	0	0	0	0	0	0	0
Control of distribution; Special permenant restrictions on (off-premise):	Yes, sale days (1 p) Yes, sale hours (1 p)	0	0	0	0	0	1	1	1	1	1	1	1	1	1	1	0	0	0	0	0	0	0	0	0	0	0	0	0	0	0
Control of distribution; Other special permanent restrictions on places of sale for off-premise sales	Yes (1 p)	0	0	0	0	0	0	0	0	0	0	0	0	0	0	0	0	0	0	0	0	0	0	0	0	0	0	0	0	0	0
Control of distribution; Special permenant restrictions on (on-premise):	Yes, sale days (1 p) Yes, sale hours (1 p)	0	0	0	0	0	0	0	0	0	0	0	0	0	0	0	0	0	0	0	0	0	0	0	0	0	0	0	0	0	0
Control of distribution; Other special permanent restrictions on places of sale for on-premise sales	Yes (1 p)	0	0	0	0	0	0	0	0	0	0	0	0	0	0	0	0	0	0	0	0	0	0	0	0	0	0	0	0	0	0
	Point total -/10	0	0	0	0	0	1	1	1	1	1	1	1	1	1	1	0	0	0	0	0	0	0	0	0	0	0	0	0	0	0
Personal Control; Legal age limit for on-premise sales at least: added younger age group to account for changes in earlier years	20 for some alcoholic beverages (2 p) 18 for some alcoholic beverages (1 p) 16 for some alcoholic beverages (.5 p)	1	1	1	1	1	1	1	1	1	1	1	1	1	1	1	1	1	1	1	1	1	1	1	1	1	1	1	1	1	1
Personal Control; Legal age limit for off-premise sales at least: added younger age group to account for changes in earlier years	20 for some alcoholic beverages (2 p) 18 for some alcoholic beverages (1 p) 16 for some alcoholic beverages (.5 p)	0	0	0	0	0	0	0	0	0	0	0	0	0	0	0.5	0.5	0.5	0.5	0.5	0.5	0.5	2	2	2	2	2	2	2	2	2
	Point total -/4	1	1	1	1	1	1	1	1	1	1	1	1	1	1	1.5	1.5	1.5	1.5	1.5	1.5	1.5	3	3	3	3	3	3	3	3	3
Control of marketing, restrictions; Ban on all national alcohol advertising and sponsonship	Yes (3 p)	3	3	3	3	3	3	3	3	3	3	3	3	3	0	0	0	0	0	0	0	0	0	0	0	0	0	0	0	0	0
Control of marketing, restrictions; Ban on national alcohol advertisement for some alcoholic beverages	Yes (2 p)	0	0	0	0	0	0	0	0	0	0	0	0	0	0	0	0	0	0	0	0	0	0	0	0	0	0	0	0	0	0
Control of marketing, restrictions; Statutory control on national alcohol advertising for some alcoholic beverages	Yes (1 p)	0	0	0	0	0	0	0	0	0	0	0	0	0	1	1	1	1	1	1	1	1	1	1	1	1	1	1	1	1	1
	Point total -/3	3	3	3	3	3	3	3	3	3	3	3	3	3	1	1	1	1	1	1	1	1	1	1	1	1	1	1	1	1	1
Social and environmental controls; Drunk driving (BAC limit)	<0.05 (4 p) 0.05%(2 p) 0.08% (1 p)	1	1	1	1	1	1	1	1	2	2	2	2	2	2	2	2	2	2	2	2	2	2	2	2	2	2	2	2	2	2
	Point total -/4	1	1	1	1	1	1	1	1	2	2	2	2	2	2	2	2	2	2	2	2	2	2	2	2	2	2	2	2	2	2
Public policy; National alcohol prevention or education programme	Yes (1 p)	0	0	0	0	0	0	0	0	0	0	0	1	1	1	1	1	1	1	1	1	1	1	1	1	1	1	1	1	1	1
	Point total -/1	0	0	0	0	0	0	0	0	0	0	0	1	1	1	1	1	1	1	1	1	1	1	1	1	1	1	1	1	1	1
Alcohol taxation; Excise duty on strong alcohol (spirits) beverages per hectolitre of 100% alcohol	$1750 - $2900 (0.5) $2901 - $3190 (1) $3191 - $5100 (1.5) $5101 - $5550 (2) $5551 - $6200 (2.5) $6201 - $7000 (3) $7001 - $7800 (3.5) > $7801 (4)	1	1	1	1	1	1.5	1.5	1	1	1	1	1	1.5	1	0.5	0.5	0.5	0.5	0.5	0.5	0.5	0.5	0.5	0.5	0.5	0.5	0.5	0.5	0.5	0.5
Alcohol taxation; Excise duty on intermediate products, hectolitre of finished product	$111 - $160 (0.5) $161 - $477 (1) $478 - $533 (1.5) $534 - $700 (2) $701 - $790 (2.5) $791 - $900 (3) $901 - $1310 (3.5) > $1311 (4)	0.5	1	1	0.5	0.5	0.5	0.5	0.5	0.5	0.5	0.5	0.5	0.5	0.5	0.5	0.5	0.5	0.5	0.5	0.5	1	1	1	1	1	1	1	1	1	1
Alcohol taxation; Excise duty on beer, hectolitre of finished product	$71 - $100 (0.5) $101 - $232 (1) $233 - $282 (1.5) $283 - $300 (2) $301 - $415 (2.5) $416 - $550 (3) $551 - $700 (3.5) > $701 (4)	1	1	1	0.5	0.5	0.5	0.5	0.5	0.5	0.5	0.5	0.5	0.5	0.5	0.5	0.5	0.5	0.5	0.5	0.5	0.5	0.5	1	1	1	1	1	1	1	1
Alcohol taxation; Excise duty on beer, hectolitre of finished product	$5 - $7 (0.5) $8 - $15 (1) $16 - $22 (1.5) $23 - $28 (2) $29 - $57 (2.5) $58 - $83 (3) $84 - $172 (3.5) > $173 (4)	1	1	1	0.5	0.5	0.5	0.5	0.5	0.5	0.5	0.5	0.5	1	0.5	1	0.5	0.5	0.5	0.5	0.5	0.5	0.5	1	1	0.5	0.5	0.5	1	1	1
	Total points -/16	3.5	4	4	2.5	2.5	3	3	2.5	2.5	2.5	2.5	2.5	3.5	2.5	2.5	2	2	2	2	2	2.5	2.5	3.5	3.5	3	3	3	3.5	3.5	3.5
Total score	-/40	8.5	9	9	7.5	7.5	9	9	8.5	9.5	9.5	9.5	10.5	11.5	8.5	9	7.5	7.5	7.5	7.5	7.5	8	9.5	10.5	10.5	10	10	10	10.5	10.5	10.5
